# Supplementary material for: Inhibition of Vps34 and p110δ PI3K Impairs Migration, Invasion and Three-Dimensional Spheroid Growth in Breast Cancer Cells
Source: Int J Mol Sci. 2022 Aug 12;23(16):9008. doi: 10.3390/ijms23169008 (PMC9409264; doi:10.3390/ijms23169008)
Supplement: Supplementary file 1 [file ijms-23-09008-s001.zip]

Archive with 1 entries (1 files):
- ijms-1791502-supplementary.pdf
